# Supplementary material for: Continuous positive airway pressure increases CSF flow and glymphatic transport
Source: JCI Insight. 2023 Jun 22;8(12):e170270. doi: 10.1172/jci.insight.170270 (PMC10371231; doi:10.1172/jci.insight.170270)
Supplement: Supporting data values [file jciinsight-8-170270-s051.xlsx]

## Sheet: Fig 1F
ID	Group	Time (hr)	PaO2 (mmHg)
NC_1	Nose Cone	1	139
NC_1	Nose Cone	2	123
NC_1	Nose Cone	3	109
NC_2	Nose Cone	1	144
NC_2	Nose Cone	2	100
NC_2	Nose Cone	3	91
NC_3	Nose Cone	1	134
NC_3	Nose Cone	2	110
NC_3	Nose Cone	3	101
NC_4	Nose Cone	1	130
NC_4	Nose Cone	2	110
NC_4	Nose Cone	3	103
NC_5	Nose Cone	1	124
NC_5	Nose Cone	2	123
NC_5	Nose Cone	3	106
NC_6	Nose Cone	1	124
NC_6	Nose Cone	2	110
NC_6	Nose Cone	3	102
CPAP_1	CPAP	1	133
CPAP_1	CPAP	2	125
CPAP_1	CPAP	3	182
CPAP_2	CPAP	1	185
CPAP_2	CPAP	2	181
CPAP_2	CPAP	3	203
CPAP_3	CPAP	1	158
CPAP_3	CPAP	2	163
CPAP_3	CPAP	3	146
CPAP_4	CPAP	1	102
CPAP_4	CPAP	2	104
CPAP_4	CPAP	3	143
CPAP_5	CPAP	1	192
CPAP_5	CPAP	2	170
CPAP_5	CPAP	3	178

## Sheet: Fig 1G
ID	Group	Time (hr)	PaCO2
NC_1	Nose Cone	1	52
NC_1	Nose Cone	2	53
NC_1	Nose Cone	3	55
NC_2	Nose Cone	1	58
NC_2	Nose Cone	2	54
NC_2	Nose Cone	3	65
NC_3	Nose Cone	1	51
NC_3	Nose Cone	2	40
NC_3	Nose Cone	3	49
NC_4	Nose Cone	1	48
NC_4	Nose Cone	2	53
NC_4	Nose Cone	3	56
NC_5	Nose Cone	1	51
NC_5	Nose Cone	2	53
NC_5	Nose Cone	3	54
NC_6	Nose Cone	1	54
NC_6	Nose Cone	2	58
NC_6	Nose Cone	3	60
CPAP_1	CPAP	1	56
CPAP_1	CPAP	2	52
CPAP_1	CPAP	3	52
CPAP_2	CPAP	1	51
CPAP_2	CPAP	2	40
CPAP_2	CPAP	3	54
CPAP_3	CPAP	1	48
CPAP_3	CPAP	2	58
CPAP_3	CPAP	3	63
CPAP_4	CPAP	1	38
CPAP_4	CPAP	2	47
CPAP_4	CPAP	3	50
CPAP_5	CPAP	1	52
CPAP_5	CPAP	2	39
CPAP_5	CPAP	3	46

## Sheet: Fig 1O
Rat ID	Subject	Group	Respiratory Cycle	Lung volume (mm3)	Time
Rat1	1	Control	INSPIRATION	6.5	1
Rat1	1	CPAP	INSPIRATION	8.5	2
Rat1	1	Control	EXPIRATION	4.2	3
Rat1	1	CPAP	EXPIRATION	5.8	4
Rat2	2	Control	INSPIRATION	5.9	1
Rat2	2	CPAP	INSPIRATION	7.4	2
Rat2	2	Control	EXPIRATION	4	3
Rat2	2	CPAP	EXPIRATION	6	4
Rat3	3	Control	INSPIRATION	6.5	1
Rat3	3	CPAP	INSPIRATION	8.8	2
Rat3	3	Control	EXPIRATION	4.7	3
Rat3	3	CPAP	EXPIRATION	7.1	4
Rat4	4	Control	INSPIRATION	5.9	1
Rat4	4	CPAP	INSPIRATION	7.3	2
Rat4	4	Control	EXPIRATION	4.1	3
Rat4	4	CPAP	EXPIRATION	5.2	4
Rat5	5	Control	INSPIRATION	5.5	1
Rat5	5	CPAP	INSPIRATION	7.1	2
Rat5	5	Control	EXPIRATION	4.2	3
Rat5	5	CPAP	EXPIRATION	5.6	4
Rat6	6	Control	INSPIRATION	5.4	1
Rat6	6	CPAP	INSPIRATION	7.2	2
Rat6	6	Control	EXPIRATION	3.9	3
Rat6	6	CPAP	EXPIRATION	4.9	4

## Sheet: Fig 3E
Respiratory waveform amplitude (a.u.)				Pulse pressure waveform amplitude (a.u.)
Baseline	3cmH2O CPAP			Baseline	3cmH2O CPAP
0.65	0.82			0.69	1.25
1.16	1.03			0.26	0.56
1.1	0.91			0.64	0.86
0.81	0.43			0.36	0.41
0.94	0.92			0.58	0.8

## Sheet: Fig 4D
ID	Condition	dcLN volume mm3
NC1	Nose cone	8
NC1	Nose cone	6
NC2	Nose cone	9
NC2	Nose cone	13
NC3	Nose cone	14
NC3	Nose cone	13
NC4	Nose cone	7
NC4	Nose cone	7
NC5	Nose cone	6
NC5	Nose cone	5
NC6	Nose cone	7
NC6	Nose cone	4
CPAP1	CPAP	6
CPAP1	CPAP	11
CPAP2	CPAP	8
CPAP2	CPAP	7
CPAP3	CPAP	4
CPAP3	CPAP	7
CPAP4	CPAP	8
CPAP4	CPAP	7
CPAP5	CPAP	5
CPAP5	CPAP	4

## Sheet: SFig 3
ID	Condition	Tital volume cc/kg	Minute ventilation (cc/min/kg)
Rat1	Control	5.9	236
Rat1	CPAP	6.9	312
Rat2	Control	5.3	179
Rat2	CPAP	3.9	117
Rat3	Control	6.2	372
Rat3	CPAP	5.9	422
Rat4	Control	5.5	204
Rat4	CPAP	6.5	183
Rat5	Control	4.8	246
Rat5	CPAP	5.6	267
Rat6	Control	5	180
Rat6	CPAP	7.7	245
